# Supplementary material for: High prevalence and characterization of extended-spectrum ß-lactamase producing Enterobacteriaceae in Chadian hospitals
Source: BMC Infect Dis. 2019 Feb 28;19:205. doi: 10.1186/s12879-019-3838-1 (PMC6396450; doi:10.1186/s12879-019-3838-1)
Supplement: Supplementary file 1 — Raw data generated and analyzed during the current study. (XLSX 35 kb) [file 12879_2019_3838_MOESM1_ESM.xlsx]

## Sheet: Feuil1
NO	Species	Sample	Age	Sex	Hospital	Ward	AM	AMC	TIC	TCC	PIP	TZP	FOX	CTX	CAZ	FEP	ATM	IPM	ETP	CN	TOB	NETILMICINE	AK	C	TET	SXT	NA	OFX	CIP	LEV	FOS	Phenotipic of resistance	ESBL gene	PMQR	Aminosides
301	E. coli	Urine	A	2	REN	PU	R	R	R	R	R	S	S	S	S	S	S	S	S	S	S	S	S	S	R	R	S	S	S	S	S	TRI ou OXA
302	K. pneumoniae	Urine	C	2	REN	PU	R	R	R	R	R	R	S	R	R	R	R	S	S	R	R	R	S	R	R	R	R	R	R	R	S	ESBL	TEM/OXA-LIKE/CTX-M1	qnrB, oqxAB, acc(6')-ib-cr
305	E. coli	PUS	B	2	REN	Med	R	R	R	R	R	S	S	R	R	R	R	S	S	R	R	R	S	R	R	R	R	R	R	R	S	ESBL	TEM/CTX-M1
307	E. coli	Urine	B	2	REN	Rea	R	R	R	R	R	S	S	R	R	R	R	S	S	R	R	R	S	S	R	R	R	R	R	R	S	ESBL	OXA-LIKE/CTX-M	acc(6')-ib-cr
309	M. morganii	Urine	B	2	REN	Med	R	R	R	R	R	R	R	R	R	S	S	S	S	S	S	S	S	R	R	R	R	R	R	R	R	HCASE
313	E. coli	Urine	B	2	REN	Rea	R	R	R	R	R	R	R	R	R	R	R	R	R	R	R	R	R	S	R	R	R	R	R	R	S	CARBA		qnrs, acc(6')-ib-cr
317	E. coli	Urine	C	1	REN	Med	R	R	R	R	R	S	S	R	R	R	R	S	S	R	R	R	S	S	R	R	R	R	R	R	S	ESBL	X		rmtC
325	Cronobacter sakazakii	PUS	B	1	REN	Chirg	R	R	S	S	S	S
326	K. pneumoniae	PUS	B	2	REN	Rea	R	R	R	R	R	S	S	R	R	R	R	S	S	R	R	R	S	R	R	R	R	R	R	R	S	ESBL	TEM/OXA-LIKE/CTX-M1	qnrS, oqxAB, acc(6')-ib-cr
328	E. coli	Urine	B	1	REN	EXT	S	S	S	S	S	S	S	S	S	S	S	S	S	S	S	S	S	S	S	S	S	S	S	S	S	SAUVAGE
329	E. coli	Urine	B	1	REN	PU	R	R	R	R	S	S	S	S	S	S	S	S	S	S	S	S	S	S	R	R	S	S	S	S	S	TRI ou OXA
330	P. mirabilis	Urine	B	2	REN	Rea	S	S	S	S	S	S	S	S	S	S	S	S	S	S	S	S	S	S	R	S	S	S	S	S	S	SAUVAGE
332	C. youngae	Urine	A	1	REN	EXT	R	R	S	S	S	S	R	S	S	S	S	S	S	S	S	S	S	S	R	S	S	S	S	S	S	SAUVAGE
333	E. coli	Urine	B	2	REN	PU	R	R	R	R	R	R	R	R	R	R	R	S	S	R	R	R	R	S	R	R	R	R	R	R	S	ESBL+HCASE		qnrs, acc(6')-ib-cr	armA
334	P. mirabilis	PUS	B	2	REN	EXT	S	S	S	S	S	S	S	S	S	S	S	S	S	S	S	S	S	S	R	S	S	S	S	S	S	SAUVAGE
335	E. coli	Urine	B	2	REN	Med	R	R	R	R	R	S	S	S	S	S	S	S	S	R	R	R	S	S	R	R	R	R	R	R	S	TRI ou OXA
336	E. coli	Urine	B	2	REN	Med	R	R	R	R	R	R	R	R	R	R	R	S	S	R	R	R	R	R	R	R	R	R	R	R	S	ESBL		qnrs, acc(6')-ib-cr	armA
337	E. coli	Urine	B	2	REN	EXT	R	R	R	R	R	S	S	R	R	R	R	S	S	R	R	R	S	S	R	R	R	R	R	R	S	ESBL
339	K. pneumoniae	Urine	C	2	REN	EXT	R	R	R	R	R	S	S	R	R	R	R	S	S	R	R	R	S	S	R	R	R	R	R	S	S	ESBL
340	E. coli	Urine	B	1	REN	EXT	R	R	R	R	R	S	S	R	R	R	R	S	S	S	S	S	S	R	R	R	R	R	R	R	S	ESBL
341	E. aerogenes	PUS	B	2	REN	EXT	R	R	R	R	S	S	R	S	S	S	S	S	S	S	S	S	S	S	R	S	S	S	S	S	S	PHN
343	P. mirabilis	Blood	B	1	REN	PU	R	S	R	S	I	S	S	S	S	S	S	S	S	S	S	S	S	R	R	R	S	S	S	S	S	PBN
346	E. coli	Urine	B	1	REN	EXT	R	R	R	R	R	S	S	S	S	S	S	S	S	S	S	S	S	S	R	R	S	S	S	S	S	TRI ou OXA
347	E. coli	PUS	B	1	REN	EXT	R	S	R	S	I	S	S	S	S	S	S	S	S	S	S	S	S	S	R	R	S	S	S	S	S	PBN
350	E. coli	Wound	C	2	REN	EXT	R	R	R	R	R	R	S	R	R	R	R	S	S	S	R	R	R	S	R	R	R	R	R	R	S	ESBL		acc(6')-ib-cr
352	M. morganii	Urine	B	1	REN	Rea	R	R	R	R	R	S	S	R	S	S	S	S	S	R	S	S	S	R	R	R	R	R	R	R	R	ESBL
353	E. coli	Urine	B	1	REN	Rea	S	S	S	S	S	S	S	S	S	S	S	S	S	S	S	S	S	S	R	S	R	R	R	R	S	SAUVAGE
354	K. pneumoniae	Urine	B	1	REN	Chirg	R	S	R	S	R	S	S	S	S	S	S	S	S	S	S	S	S	S	R	S	S	S	S	S	S	SAUVAGE
356	E. cloacae	Blood	B	2	REN	EXT	R	R	R	R	R	S	R	R	R	R	R	S	S	R	R	R	S	R	R	R	R	R	R	S	R	ESBL	TEM/OXA-LIKE/CTX-M1	qnrB, acc(6')-ib-cr
358	E. coli	Urine	B	2	REN	Rea	R	R	R	R	R	S	R	R	R	R	R	S	S	R	R	S	S	S	R	S	R	R	R	R	S	ESBL		acc(6')-ib-cr
359	E. coli	Blood	B	2	REN	Med	S	S	S	S	S	S	S	S	S	S	S	S	S	S	S	S	S	S	R	R	R	R	R	R	S	SAUVAGE
360	E. coli	Blood	B	1	REN	Med	R	S	R	S	R	S	S	S	S	S	S	S	S	S	S	S	S	S	R	R	S	S	S	S	S	PBN
362	E. coli	Urine	B	2	REN	EXT	R	S	R	S	R	S	S	S	S	S	S	S	S	S	S	S	S	S	R	R	S	S	S	S	S	PBN
363	E. coli	Blood	B	2	REN	EXT	R	R	R	R	R	R	R	R	R	R	R	S	S	R	R	R	S	S	R	R	R	R	R	R	S	ESBL+HCASE	TEM/OXA-LIKE/CTX-M1
365	Salmonelle spp	Blood	B	1	REN	PU	R	R	R	R	R	S	S	S	S	S	S	S	S	S	S	S	S	R	R	S	S	S	S	S	S	TRI ou OXA
367	M. morganii	Urine	C	2	REN	EXT	R	R	R	S	R	S	R	R	R	S	S	S	S	S	S	S	S	S	R	R	R	R	R	R	R	HCASE
370	C. freundii	Urine	B	2	REN	Med	R	R	R	S	R	S	R	S	S	S	S	S	S	R	R	S	S	S	R	R	R	R	R	R	S
372	K. pneumoniae	Urine	C	2	REN	Med	R	R	R	R	R	R	S	R	R	R	R	S	S	R	R	R	S	S	R	R	R	R	R	S	S	ESBL
373	M. morganii	Urine	B	2	REN	Rea	R	R	R	S	R	S	S	R	S	S	S	S	S	R	R	R	S	R	R	R	R	R	R	R	R	ESBL	TEM/OXA-LIKE/CTX-M1	acc(6')-ib-cr
374	E. coli	PUS	B	2	REN	Chirg	R	R	R	R	R	R	R	R	R	R	R	R	R	R	R	R	R	S	R	R	R	R	R	R	S	CARBA		acc(6')-ib-cr
376	E. coli	Urine	B	2	REN	EXT	R	R	R	R	R	R	R	R	R	R	R	R	R	R	R	R	R	S	R	R	R	R	R	R	S	CARBA		acc(6')-ib-cr
380	K. pneumoniae	Urine	B	2	REN	EXT	R	R	R	R	R	R	R	R	R	R	R	S	S	R	R	R	S	R	R	R	R	R	R	R	R	ESBL	TEM/OXA-LIKE/CTX-M1	qnrB, oqxAB, acc(6')-ib-cr
384	E. cloacae	Urine	B	1	REN	Med	R	R	R	R	R	S	R	R	R	R	R	S	S	S	R	R	R	R	R	R	R	R	R	R	R	ESBL
385	E. coli	Urine	B	2	REN	R112	R	R	R	R	R	S	S	S	S	S	S	S	S	S	R	S	S	S	R	R	S	S	S	S	S	TRI ou OXA
387	E. coli	PUS	B	2	REN	R114	R	R	R	R	R	S	S	S	S	S	S	S	S	S	S	S	S	S	R	R	R	S	S	S	S	TRI ou OXA
389	E. coli	Urine	B	2	REN	R116	R	R	R	R	R	S	S	S	S	S	S	S	S	S	S	S	S	S	R	R	S	S	S	S	S	TRI ou OXA
390	E. coli	Urine	B	1	HME	Genyco	R	S	R	S	R	S	S	R	R	R	R	S	S	R	R	R	S	S	R	R	R	R	R	R	S	ESBL	TEM/CTX-M1
391	E. coli	Urine	B	1	HME	Genyco	R	R	R	R	I	S	S	S	S	S	S	S	S	S	S	S	S	R	R	R	S	S	S	S	S	TRI ou OXA
392	E. coli	Urine	B	1	HME	Genyco	R	R	R	R	R	S	S	R	R	R	R	S	S	R	S	S	S	S	R	R	R	R	R	R	S	ESBL	TEM/CTX-M1
395	E. aerogenes	Urine	B	1	HME	EXT	R	R	S	S	S	S	R	S	S	S	S	S	S	S	S	S	S	S	S	S	S	S	S	S	S	SAUVAGE
396	E. coli	Urine	B	1	HME	Genyco	R	R	R	S	R	S	S	S	S	S	S	S	S	S	S	S	S	S	R	R	S	S	S	S	S	PHN
397	K. pneumoniae	PUS	A	1	HME	Chirg Ped	R	S	R	S	R	S	S	S	S	S	S	S	S	S	S	S	S	S	S	S	S	S	S	S	S	SAUVAGE
399	K. pneumoniae	Urine	A	1	HME	Ped	R	S	R	S	R	S	S	S	S	S	S	S	S	S	S	S	S	S	S	S	S	S	S	S	S	SAUVAGE
400	E. aerogenes	Urine	B	2	HME	Chirg	R	R	S	S	S	S	R	S	S	S	S	S	S	S	S	S	S	S	S	S	S	S	S	S	S	SAUVAGE
401	E. coli	Urine	B	1	HME	EXT	R	R	R	S	R	S	S	S	S	S	S	S	S	S	S	S	S	S	S	S	S	S	S	S	S	PHN
402	E. coli	PUS	B	1	HME	Genyco	R	R	R	R	R	R	R	R	R	R	R	S	S	R	R	R	S	S	S	R	R	R	R	R	S	ESBL	OXA-LIKE/CTX-M1	acc(6')-ib-cr
403	E. coli	PUS	B	1	HME	Genyco	R	R	R	R	R	S	S	R	R	R	R	S	S	R	R	S	S	S	R	R	R	R	R	R	S	ESBL	TEM/OXA-LIKE/CTX-M1	acc(6')-ib-cr
404	E. coli	Urine	B	1	HME	EXT	R	S	R	S	R	S	S	R	R	R	R	S	S	R	R	R	R	S	R	R	R	R	R	R	S	ESBL	TEM/OXA-LIKE/CTX-M1	qnrB, oqxAB
405	M. morganii	Urine	A	2	HME	Ped	R	R	R	S	I	S	S	S	S	S	S	S	S	R	S	S	S	S	R	S	S	S	S	S	R	PHN
406	E. coli	PUS	B	1	HME	Genyco	R	R	S	S	S	S	I	S	S	S	S	S	S	S	S	S	S	S	S	S	R	R	R	R	S	CASE
407	E. coli	COPRO	A	1	HME	EXT	R	S	R	S	I	S	S	S	S	S	S	S	S	R	S	S	S	R	R	S	S	S	S	S	S	PBN
408	K. pneumoniae	Urine	A	1	HME	PU	R	S	R	S	R	S	S	S	S	S	S	S	S	S	S	S	S	R	S	R	S	S	S	S	S	SAUVAGE
409	P. mirabilis	Urine	B	2	HME	EXT	S	S	S	S	S	S	S	S	S	S	S	S	S	S	S	S	S	S	R	S	S	S	S	S	S	SAUVAGE
410	k. pneumoniae	Urine	A	2	HME	Ped	R	S	R	S	R	S	S	S	S	S	S	S	S	S	S	S	S	S	S	S	S	S	S	S	S	SAUVAGE
411	E. coli	Urine	B	1	HME	Chirg	R	R	R	S	R	S	S	R	R	S	S	S	S	S	S	S	S	S	R	R	R	R	R	R	S	ESBL	TEM/CTX-M1	qnrs
412	E. coli	Urine	B	1	HME	EXT	R	R	R	R	R	S	S	S	S	S	S	S	S	R	R	S	S	S	R	R	R	S	S	S	S	TRI ou OXA
413	P. rettgeri	Urine	A	1	HME	Ped	R	R	R	S	R	S	S	R	R	R	S	S	S	R	S	S	S	R	R	R	S	S	S	S	S	ESBL	OXA-LIKE/CTX-M1	acc(6')-ib-cr, qnrD
414	E. coli	PUS	B	1	HME	Genyco	R	R	R	R	R	S	S	R	R	R	R	S	S	R	R	R	S	R	R	R	R	R	R	R	S	ESBL	TEM/OXA-LIKE/CTX-M1	acc(6')-ib-cr
415	K. pneumoniae	PUS	B	1	HME	Genyco	R	R	R	R	R	S	R	R	R	R	R	S	S	S	S	S	S	R	R	R	R	R	R	R	S	ESBL	TEM/CTX-M1
417	K. pneumoniae	PUS	B	2	HME	EXT	R	R	R	R	R	S	S	R	R	S	R	S	S	S	S	S	S	S	R	S	R	S	S	S	S	ESBL	TEM/CTX-M1	qnrS, oqxAB
418	E. coli	PUS	A	2	HME	Ped	R	R	R	R	R	R	S	R	R	R	R	S	S	R	R	R	S	R	R	R	R	R	R	R	S	ESBL	TEM/OXA-LIKE/CTX-M1	acc(6')-ib-cr
419	E. coli	Urine	B	1	HME	Genyco	R	R	R	R	R	S	S	R	R	R	R	S	S	R	R	S	S	S	R	R	R	R	R	R	S	ESBL	TEM/CTX-M1	acc(6')-ib-cr
420	E. coli	Urine	B	1	HME	Genyco	R	R	R	R	R	S	R	R	R	R	R	S	S	R	R	R	S	S	S	R	R	R	R	R	S	ESBL	OXA-LIKE/CTX-M1
421	E. coli	PUS	A	1	HME	Ped	R	R	R	R	R	R	R	R	R	R	R	R	R	R	R	R	R	S	R	R	R	R	R	R	S	CARBA		acc(6')-ib-cr
422	E. coli	Urine	B	1	HME	Genyco	R	S	R	S	R	S	S	S	S	S	S	S	S	S	S	S	S	S	R	R	S	S	S	S	S	PBN
423	K. pneumoniae	PUS	B	1	HME	Genyco	R	R	R	R	R	S	S	R	R	R	R	S	S	R	R	R	S	S	S	R	R	R	R	S	S	ESBL	TEM/OXA-LIKE/CTX-M1	qnrB, oqxAB, acc(6')-ib-cr
424	E. coli	PUS	A	2	HME	Ped	R	R	R	R	R	S	S	R	R	R	R	S	S	R	R	S	S	S	R	R	R	R	R	R	S	ESBL	TEM/OXA-LIKE/CTX-M1	acc(6')-ib-cr
425	E. coli	PUS	B	1	HME	PU	R	R	R	S	R	S	S	R	R	S	S	S	S	S	S	S	S	S	R	R	R	R	R	R	S	ESBL	CTX-M9
426	E. coli	PUS	A	2	HME	Chirg Ped	R	R	R	R	R	S	S	S	S	S	S	S	S	R	R	R	S	S	R	R	R	R	R	R	S	TRI ou OXA
427	E. coli	Urine	C	1	HME	EXT	R	R	R	R	R	S	S	R	R	R	R	S	S	S	S	S	S	S	R	R	R	R	R	R	S	ESBL	TEM/CTX-M9/CTX-M1	qnrS, oqxAB
429	E. coli	Urine	B	2	HME	EXT	S	S	S	S	S	S	S	S	S	S	S	S	S	S	S	S	S	S	S	S	S	S	S	S	S	SAUVAGE
430	E. coli	Urine	B	2	HME	EXT	R	R	R	R	R	S	S	S	S	S	S	S	S	S	S	S	S	S	R	R	R	R	R	R	S	TRI ou OXA
431	E. coli	Urine	B	1	HME	Rea	R	R	R	S	R	S	S	S	S	S	S	S	S	S	S	S	S	S	R	R	S	S	S	S	S	PHN
432	E. aerogenes	Urine	B	1	HME	Genyco	R	R	R	S	R	S	S	R	S	S	S	S	S	R	S	S	S	S	R	R	R	R	R	S	R	ESBL
433	E. coli	Urine	B	1	HME	Rea	S	S	S	S	S	S	S	S	S	S	S	S	S	S	S	S	S	S	R	R	R	S	S	S	S	SAUVAGE
434	E. coli	Urine	C	1	HME	PU	R	R	R	R	R	S	S	S	S	S	S	S	S	S	S	S	S	S	R	R	S	S	S	S	S	TRI ou OXA
435	E. coli	Urine	C	2	HME	EXT	R	R	R	R	R	S	R	R	R	S	S	S	S	S	S	S	S	S	R	R	R	R	R	R	S	HCASE
436	E. cloacae	Urine	A	2	HME	PU	R	R	R	R	R	S	R	R	R	R	R	S	S	R	R	R	S	S	R	R	R	R	R	R	S	ESBL
437	C. sedlakii	Urine	A	2	HME	Ped	R	R	R	S	I	S	R	S	S	S	S	S	S	S	S	S	S	S	S	S	S	S	S	S	S	PHN
440	E. coli	Urine	A	2	HME	Chirg Ped	R	S	R	S	R	S	S	R	R	R	R	S	S	R	R	R	S	S	R	R	R	R	R	R	S	ESBL	OXA-LIKE/CTX-M1	acc(6')-ib-cr
442	M. morganii	Urine	A	2	HME	Ped	R	R	R	S	I	S	R	S	S	S	S	S	S	S	S	S	S	R	R	R	S	S	S	S	R	PHN
443	M. morganii	Urine	B	2	HME	Ped	R	R	S	S	S	S	I	S	S	S	S	S	S	S	S	S	S	S	R	S	S	S	S	S	R	SAUVAGE
444	K. pneumoniae	Urine	A	1	HME	Ped	R	S	R	S	R	S	S	S	S	S	S	S	S	S	S	S	S	S	S	S	S	S	S	S	S	SAUVAGE
445	E. coli	Urine	A	1	HME	PU	R	S	R	S	R	S	S	S	S	S	S	S	S	S	S	S	S	R	R	R	R	S	S	S	S	PBN
446	K. pneumoniae	Urine	B	2	HME	EXT	R	R	R	R	R	S	S	R	R	R	R	S	S	S	S	S	S	S	R	R	R	S	S	S	S	ESBL	TEM/CTX-M1	qnrS, oqxAB
449	C. amalonaticus	Urine	B	1	HME	Genyco	R	R	R	S	S	S	S	S	S	S	S	S	S	S	S	S	S	S	S	S	S	S	S	S	S	SAUVAGE
450	K.oxytoca	PUS	B	1	HME	EXT	R	S	R	S	R	S	S	S	S	S	S	S	S	S	S	S	S	S	S	S	S	S	S	S	S	SAUVAGE
451	E. coli	Sperm	B	2	HME	Genyco	R	R	R	R	R	S	S	R	R	R	R	S	S	R	R	R	S	S	R	R	R	R	R	R	S	ESBL		acc(6')-ib-cr
453	P. rettgeri	Urine	B	1	HME	Genyco	R	R	R	S	R	S	R	I	R	S	S	S	S	S	I	R	I	R	R	R	R	R	R	R	R	HCASE
454	K. pneumoniae	Urine	A	1	HME	PU	R	S	R	S	R	S	S	S	S	S	S	S	S	S	S	S	S	S	S	S	S	S	S	S	S	SAUVAGE
455	K. pneumoniae	Urine	A	2	HME	PU	R	R	R	S	R	S	S	R	R	R	R	S	S	S	S	S	S	S	R	R	R	S	S	S	S	ESBL	TEM/CTX-M1	qnrB, oqxAB
456	E. coli	PUS	A	2	HME	Chirg Ped	S	S	S	S	S	S	S	S	S	S	S	S	S	S	S	S	S	S	S	S	S	S	S	S	S	SAUVAGE
457	E. coli	Urine	B	1	HME	Genyco	R	R	R	S	R	S	S	R	R	R	R	S	S	S	S	S	S	S	S	S	R	R	R	R	S	ESBL	TEM/CTX-M1
458	E. coli	Urine	C	1	HME	Obst	R	R	R	S	R	S	S	R	R	R	R	S	S	S	S	S	S	S	S	S	R	R	R	R	S	ESBL
459	E. coli	Urine	B	1	HME	Obst	R	R	R	R	R	I	S	S	S	S	S	S	S	S	S	S	S	S	S	R	R	R	R	R	S	TRI ou OXA
461	K. pneumoniae	Urine	A	2	HME	Ped	R	S	R	S	R	S	S	S	S	S	S	S	S	S	S	S	S	S	S	R	S	S	S	S	S	SAUVAGE
462	E. cloacae	Urine	B	1	HME	PU	R	R	S	S	S	S	R	S	S	S	S	S	S	S	S	S	S	S	S	R	R	R	R	I	S	SAUVAGE
463	E. coli	Urine	B	1	HME	EXT	R	R	R	S	R	S	S	S	S	S	S	S	S	R	I	R	S	S	R	R	R	R	R	R	S	PHN
465	E. coli	Urine	A	1	HME	Ped	R	R	R	S	R	S	S	R	R	R	R	S	S	R	R	R	S	S	R	R	R	R	R	R	S	ESBL		acc(6')-ib-cr
466	K. pneumoniae	Urine	A	2	HME	Ped	R	R	R	R	R	S	S	R	R	R	R	S	S	S	R	R	R	S	S	S	R	R	R	R	S	ESBL		oqxAB, acc(6')-ib-cr
467	P. alcalifaciens	Urine	B	1	HME	Genyco	R	R	S	S	S	S	S	S	S	S	S	S	S	S	S	S	S	R	R	S	S	S	S	S	S	SAUVAGE
468	M. morganii	Urine	A	1	HME	Ped	R	R	S	S	S	S	I	S	S	S	S	S	S	S	S	S	S	S	R	S	S	S	S	S	R	SAUVAGE
469	E. coli	Urine	B	2	HME	EXT	R	R	R	R	R	S	S	R	R	R	R	S	S	S	S	S	S	R	R	R	R	R	R	R	S	ESBL		qepA
470	K. pneumoniae	Urine	A	2	HME	Ped	R	R	R	R	R	S	S	R	R	R	R	S	S	R	R	S	S	R	R	R	S	S	S	S	S	ESBL		oqxAB
471	E. coli	Urine	B	1	HME	Genyco	R	R	R	R	R	R	S	S	S	S	S	S	S	S	S	S	S	R	R	R	S	S	S	S	S	TRI ou OXA
472	E. coli	Urine	B	2	HME	EXT	R	S	R	S	I	S	S	S	S	S	S	S	S	S	S	S	S	S	S	R	S	S	S	S	S	PBN
473	M. morganii	Urine	A	2	HME	Ped	R	R	S	S	S	S	I	S	S	S	S	S	S	R	S	S	S	S	R	R	R	S	S	S	R	SAUVAGE
474	M. morganii	Urine	A	2	HME	Ped	R	R	S	S	S	S	I	S	S	S	S	S	S	R	S	S	S	S	R	R	R	S	S	S	R	SAUVAGE
475	E. coli	Urine	B	1	HME	Obst	R	R	R	R	R	S	S	R	R	R	R	S	S	S	R	R	R	S	R	R	R	R	R	R	S	ESBL		qepA, acc(6')-ib-cr	rmtC
476	E. coli	Urine	B	1	HME	Obst	S	S	S	S	S	S	S	S	S	S	S	S	S	S	S	S	S	S	R	R	S	S	S	S	S	SAUVAGE
477	K. pneumoniae	Urine	A	2	HME	Ped	R	S	R	S	R	S	S	S	S	S	S	S	S	S	S	S	S	S	S	S	S	S	S	S	S	SAUVAGE
479	K. pneumoniae	Blood	A	1	HME	Ped	R	S	R	S	R	S	S	S	S	S	S	S	S	S	S	S	S	S	S	S	S	S	S	S	S	SAUVAGE
481	K. pneumoniae	PUS	B	1	HME	Chirg Ped	R	R	R	R	R	R	S	R	R	R	R	S	S	R	R	R	S	R	S	R	R	R	R	R	S	ESBL		qnrB, acc(6')-ib-cr
488	E. coli	Urine	B	2	HGRN	URO	R	R	R	R	R	R	R	R	R	R	R	S	S	R	R	R	S	S	R	R	R	R	R	R	S	ESBL		qnrB, oqxAB, acc(6')-ib-cr
489	E. coli	Urine	B	1	HGRN	URO	R	R	R	R	I	S	S	S	S	S	S	S	S	S	R	S	S	S	R	S	R	R	R	R	S	TRI ou OXA
492	E. coli	Urine	B	1	HGRN	PU	R	S	R	S	R	S	S	S	S	S	S	S	S	S	S	S	S	S	R	I	S	S	S	S	S	PBN
494	K. pneumoniae	Urine	B	2	HGRN	Cardio	R	S	R	S	R	S	S	S	S	S	S	S	S	S	S	S	S	S	S	R	S	S	S	S	S	PBN
495	E. coli	Urine	B	1	HGRN	Rea	S	S	S	S	S	S	S	S	S	S	S	S	S	S	S	S	S	S	R	R	S	S	S	S	S	SAUVAGE
496	E. cloacae	Urine	A	1	HGRN	EXT
498	E. coli	Urine	B	2	HGRN	Med	R	S	R	S	I	S	S	S	S	S	S	S	S	R	R	S	S	S	R	R	R	R	R	R	S	PBN
499	E. coli	Urine	B	1	HGRN	Med	S	S	S	S	S	S	S	S	S	S	S	S	S	S	S	S	S	S	R	R	S	S	S	S	S	SAUVAGE
500	E. coli	Urine	B	2	HGRN	Cardio	R	R	R	R	R	S	S	R	R	R	R	S	S	R	R	S	S	S	R	R	R	R	R	R	S	ESBL		oqxAB, acc(6')-ib-cr
502	P. mirabilis	Urine	B	2	HGRN	URO	R	S	R	S	I	S	S	S	S	S	S	S	S	S	S	S	S	S	R	R	S	S	S	S	S	PBN
505	P. hauseri	PUS	B	2	HGRN	ORL	R	S	S	S	S	S	S	S	S	S	S	S	S	S	S	S	S	R	R	R	S	S	S	S	S	CASE
506	P. mirabilis	PUS	B	2	HGRN	EXT	S	S	S	S	S	S	S	S	S	S	S	S	S	S	S		S	S	R	S	S	S	S	S	S	SAUVAGE
510	E. coli	PUS	B	1	HGRN	Chirg	R	R	R	R	R	S	S	R	R	R	R	S	S	R	R	R	S	S	S	R	R	R	R	R	S	ESBL
511	E. coli	Urine	B	2	HGRN	URO	R	R	R	R	R	S	R	R	R	R	R	S	S	R	R	R	S	S	S	R	R	R	R	R	S	ESBL		acc(6')-ib-cr
512	K. pneumoniae	Urine	C	1	HGRN	URO	R	R	R	R	R	R	S	R	R	R	R	S	S	R	R	R	S	S	R	R	R	R	R	R	S	ESBL		qnrB, oqxAB, acc(6')-ib-cr	rmtB
513	M. morganii	PUS	B	2	HGRN	EXT	R	R	R	S	R	S	S	R	S	S	S	S	S	R	R	R	S	S	R	R	R	R	R	R	R	ESBL			rmtB
515	C. koseri	PUS	B	2	HGRN	EXT	R	R	R	R	R	S	S	R	R	R	R	S	S	R	R	R	S	S	R	S	R	S	S	S	S	ESBL		acc(6')-ib-cr
516	E. coli	PUS	C	1	HGRN	Chirg	R	R	R	R	R	S	R	R	R	R	R	S	S	R	R	R	S	R	R	R	S	S	S	S	S	ESBL		qnrB, oqxAB, acc(6')-ib-cr
518	K. pneumoniae	Urine	B	2	HGRN	URO	R	S	R	S	R	S	S	S	S	S	S	S	S	S	S	S	S	S	R	S	S	S	S	S	S	SAUVAGE
519	E. coli	Urine	B	2	HGRN	URO	R	R	R	R	R	I	S	S	S	S	S	S	S	S	S	S	S	S	R	R	S	S	S	S	S	TRI ou OXA
523	M. morganii	PUS	A	1	HGRN	ORL	R	R	S	S	S	S	I	S	S	S	S	S	S	S	S	S	S	S	R	S	S	S	S	S	R	SAUVAGE
525	P. rettgeri	PUS	B	2	HGRN	ORL	R	R	S	S	S	S	S	S	S	S	S	S	S	S	S	S	S	S	R	S	S	S	S	S	S	SAUVAGE
527	P. mirabilis	PUS	B	2	HGRN	ORL	R	S	R	S	I	S	S	S	S	S	S	S	S	S	S	S	S	S	R	R	S	S	S	S	S	PBN
531	E. cloacae	PUS	B	2	HGRN	Med	R	R	S	S	S	S	R	S	S	S	S	S	S	S	S	S	S	S	S	S	S	S	S	S	S	SAUVAGE
535	P. mirabilis	Urine	B	2	HGRN	Med	R	R	R	S	R	S	S	R	S	R	R	S	S	S	S	S	S	R	R	R	R	R	R	R	S	ESBL			rmtC, armA
536	E. coli	Urine	B	2	HGRN	Rea	R	R	R	R	R	S	S	R	R	R	R	S	S	S	R	R	R	S	R	R	R	R	R	R	S	ESBL			rmtC, armA
537	E. coli	Urine	B	2	HGRN	Rea	R	R	R	R	R	R	S	R	R	R	R	S	R	S	S	S	S	S	R	R	R	R	R	R	S	ESBL+CARBA		qnrs
538	E. coli	Urine	B	1	HGRN	Rea	R	R	R	R	R	S	S	R	R	R	R	S	S	R	R	R	S	S	R	R	R	R	R	R	S	ESBL
539	E. coli	Urine	B	2	HGRN	Chirg	R	R	R	R	R	S	S	R	R	S	R	S	S	R	R	R	S	S	S	R	R	R	S	R	S	ESBL		qnrs, acc(6')-ib-cr
541	P. mirabilis	PUS	B	2	HGRN	ORL	S	S	S	S	S	S	S	S	S	S	S	S	S	S	S	S	S	R	R	R	R	I	S	S	S	SAUVAGE
543	P. rettgeri	PUS	B	2	HGRN	Med	R	R	S	S	S	S	S	S	S	S	S	S	S	S	S	S	S	R	R	R	R	R	R	R	S	SAUVAGE
544	P. stuartii	PUS	A	1	HGRN	EXT	R	R	R	S	R	S	R	R	S	S	S	S	S	R	R	R	S	S	R	R	R	S	S	S	S	HCASE
547	E. coli	Urine	C	1	HGRN	Med	R	S	R	S	I	S	S	S	S	S	S	S	S	S	S	S	S	S	R	S	S	S	S	S	S	PBN
548	E. coli	Urine	C	2	HGRN	URO	R	R	R	R	R	S	S	R	R	R	R	S	S	S	S	S	S	R	R	R	S	S	S	S	S	ESBL
550	E. coli	Urine	B	2	HGRN	URO	R	R	R	R	R	S	R	R	R	R	R	S	S	R	R	R	S	S	R	R	R	R	R	R	S	ESBL		acc(6')-ib-cr
551	K. pneumoniae	Urine	B	1	HGRN	PU	R	R	R	R	R	R	R	R	R	R	R	R	R	R	R	R	R	S	R	R	R	R	R	R	S	ESBL+CARBA
552	P. mirabilis	Urine	C	1	HGRN	Med	R	R	R	R	R	S	S	S	S	S	S	S	S	S	S	S	S	S	R	R	S	S	S	S	S	PHN
555	K. pneumoniae	Urine	B	2	HGRN	Med	R	R	R	R	R	R	S	R	R	R	R	S	S	R	R	R	S	R	S	S	R	R	R	R	S	ESBL
556	E. coli	Urine	B	2	HGRN	Med	R	R	R	R	R	S	S	R	R	R	R	S	S	S	R	R	R	S	R	R	R	R	R	R	S	ESBL		acc(6')-ib-cr
557	K. pneumoniae	Urine	B	2	HGRN	Chirg	R	R	R	R	R	S	R	S	R	S	S	S	S	S	S	S	S	S	S	R	I	S	S	S	S	HCASE
558	E. coli	Urine	C	2	HGRN	URO	R	R	R	R	R	S	S	S	S	S	S	S	S	R	R	S	S	R	R	R	R	R	R	R	S	TRI ou OXA
559	E. coli	Urine	C	2	HGRN	PU	R	R	R	R	R	R	S	R	R	R	R	S	S	S	R	R	R	S	S	S	R	R	R	R	S	ESBL		acc(6')-ib-cr
560	K. pneumoniae	Urine	B	2	HGRN	URO	R	R	R	R	R	R	S	R	R	R	R	S	S	R	R	R	S	R	R	R	R	R	R	R	S	ESBL		qnrB, oqxAB, acc(6')-ib-cr	rmtC
565	E. cloacae	Urine	B	2	HGRN	URO	R	R	S	S	S	S	R	S	S	S	S	S	S	S	S	S	S	S	S	S	S	S	S	S	S	SAUVAGE
569	E. coli	Urine	C	2	HGRN	URO	R	S	R	S	I	S	S	S	S	S	S	S	S	S	S	S	S	S	R	R	R	R	R	R	S	PBN
570	E. coli	Urine	B	2	HGRN	URO	R	R	R	R	R	S	S	R	R	R	R	S	S	R	R	R	S	S	R	R	R	R	R	R	S	ESBL		acc(6')-ib-cr
571	K. pneumoniae	Urine	C	2	HGRN	URO	R	R	R	R	R	S	S	R	R	R	R	S	S	R	R	R	S	R	S	R	R	R	R	R	S	ESBL		oqxAB, acc(6')-ib-cr
572	P. rettgeri	Urine	C	2	HGRN	URO	R	R	R	S	R	S	S	R	R	R	R	S	S	R	S	R	S	R	R	R	R	R	R	R	S	ESBL		qnrD, acc(6')-ib-cr
573	K. pneumoniae	Urine	B	1	HGRN	Rea	R	S	R	R	R	S	S	R	R	R	R	S	S	S	S	S	S	S	R	R	S	S	S	S	S	ESBL		qnrS, oqxAB
574	E. coli	Urine	B	2	HGRN	Rea	R	R	R	S	R	S	S	R	R	R	R	S	S	S	S	S	S	R	R	R	R	R	R	S	S	ESBL
575	K. pneumoniae	Urine	B	1	HGRN	Med	R	R	R	R	R	S	S	R	R	R	R	S	S	R	R	R	S	R	S	R	R	R	R	R	S	ESBL		oqxAB, acc(6')-ib-cr
576	K. pneumoniae	PUS	A	1	HGRN	ORL	R	S	R	S	R	S	S	S	S	S	S	S	S	S	S	S	S	S	S	S	S	S	S	S	S	SAUVAGE
579	E. coli	PUS	B	1	HGRN	Chirg	R	R	R	R	R	S	S	R	R	R	R	S	S	R	R	R	S	R	R	R	R	R	R	R	S	ESBL		oqxAB
581	E. coli	Urine	B	1	HGRN	Chirg	R	R	R	R	R	S	S	R	R	R	R	S	S	R	R	R	S	R	R	R	R	R	R	R	S	ESBL		acc(6')-ib-cr
582	P. mirabilis	Urine	B	1	HGRN	Med	S	S	S	S	S	S	S	S	S	S	S	S	S	S	S	S	S	S	R	S	S	S	S	S	S	SAUVAGE
583	E. cloacae	PUS	A	2	HGRN	Med	R	R	R	S	R	S	R	R	R	R	R	S	S	R	R	R	S	S	S	R	S	S	S	S	S	ESBL
585	M. morganii	PUS	B	2	HGRN	Chirg	R	R	S	S	S	S	R	S	S	S	S	S	S	S	S	S	S	S	R	S	S	S	S	S	R	SAUVAGE
587	E. coli	Urine	C	2	HGRN	URO	R	R	R	R	R	S	S	R	R	R	R	S	S	R	R	R	S	S	R	R	R	R	R	R	S	ESBL
590	P. stuartii	PUS	B	1	HGRN	EXT	R	R	S	S	S	S	S	S	S	S	S	S	S	R	R	R	S	S	R	S	S	S	S	S	S	SAUVAGE
591	M. morganii	Urine	C	2	HGRN	Rea	R	R	R	S	R	S	R	R	S	S	S	S	S	S	S	S	S	R	R	R	R	R	R	S	R	ESBL
592	M. morganii	Urine	B	1	HGRN	Med	R	R	R	S	R	S	S	R	S	S	S	S	S	S	S	S	S	R	R	R	R	R	R	S	R	ESBL
594	K. pneumoniae	Urine	B	1	HGRN	EXT	R	S	R	S	R	S	S	S	S	S	S	S	S	S	S	S	S	S	S	S	S	S	S	S	S	SAUVAGE
599	E. coli	PUS	B	2	HGRN	URO	S	S	S	S	S	S	S	S	S	S	S	S	S	S	S	S	S	S	R	R	S	S	S	S	S	SAUVAGE
600	E. coli	Urine	C	2	HGRN	Rea	R	R	R	R	R	S	S	R	R	R	R	S	S	R	R	R	S	S	R	R	R	R	R	R	S	ESBL		oqxAB, qnrs
601	E. coli	Urine	B	1	HGRN	Rea	R	S	R	S	R	S	S	R	R	S	S	S	S	S	S	S	S	S	R	R	R	R	R	R	S	ESBL
602	E. coli	Urine	C	2	HGRN	Rea	R	R	R	R	R	S	S	R	R	R	R	S	S	R	R	R	S	S	R	R	R	R	R	R	S	ESBL		acc(6')-ib-cr
603	E. coli	Urine	C	2	HGRN	Med	R	R	R	R	R	S	S	R	R	R	R	S	S	S	R	R	R	S	R	R	R	R	R	R	S	ESBL		acc(6')-ib-cr
604	E. coli	Urine	B	2	HGRN	Med	R	R	R	R	R	S	S	R	R	R	R	S	S	R	R	S	S	S	R	R	R	R	R	R	S	ESBL
607	E. coli	Urine	A	1	HME	Ped	R	R	R	R	R	S	S	R	R	R	R	S	S	S	R	R	R	S	R	R	R	R	R	R	S	ESBL		acc(6')-ib-cr
609	E. coli	Urine	B	1	HME	Genyco	S	S	S	S	S	S	S	S	S	S	S	S	S	S	S	S	S	S	R	S	S	S	S	S	S	SAUVAGE
610	E. coli	Urine	A	1	HME	Ped	R	S	R	S	R	S	S	S	S	S	S	S	S	S	S	S	S	S	R	R	S	S	S	S	S	PHN
611	E. coli	PUS	A	1	HME	Ped	R	R	R	R	R	S	S	S	S	S	S	S	S	R	R	S	S	S	R	R	S	S	S	S	S	TRI ou OXA
612	E. coli	Urine	B	1	HME	Genyco	R	R	R	R	R	S	S	R	R	R	R	S	S	R	R	R	S	S	R	R	R	R	R	R	S	ESBL
613	E. coli	Urine	B	2	HGRN	Rea	R	S	R	S	R	S	S	R	R	R	R	S	S	R	R	S	S	S	R	R	R	R	R	R	S	ESBL
